# Supplementary material for: Ovine Herpesvirus 2 Glycoprotein B Complementation Restores Infectivity to a Bovine Herpesvirus 4 gB-Null Mutant
Source: Pathogens. 2024 Mar 1;13(3):219. doi: 10.3390/pathogens13030219 (PMC10974308; doi:10.3390/pathogens13030219)
Supplement: Supplementary file 1 [file pathogens-13-00219-s001.zip]

Archive with 2 entries (2 files):
- pathogens-2819681-supplementary Table S1.pdf
- pathogens-2819681-supplementary Table S2.pdf
